# Supplementary material for: DNA segment capture by Smc5/6 holocomplexes
Source: Nat Struct Mol Biol. 2023 Apr 3;30(5):619–28. doi: 10.1038/s41594-023-00956-2 (PMC10191858; doi:10.1038/s41594-023-00956-2)
Supplement: Supplementary file 3 — Supplementary Table 1 Bacterial expression plasmids used in the present study. Supplementary Table 2 Expression plasmids used for expression of protein complexes in the present study. Supplementary Table 3 Yeast plasmids used in the present study. Supplementary Table 4 Yeast strains used in the present study [file 41594_2023_956_MOESM3_ESM.xlsx]

## Sheet: Table S1
	Bacterial expression plasmids used in this study
	plasmid ID	host	resistance	gene expression cassette 1	gene expression cassette 2	gene expression cassette 3
	pSG4670	bacteria	Kan	Nse4(1-127)	(Nse1_RBS_Nse3)	Nse4(129-C)
	pSG4760	bacteria	Amp	Smc6-TS	(Nse2_RBS_Smc5)
	pSG4864	bacteria	Amp	His-(Nse6_RBS_Nse5)-TS
	pSG4958	bacteria	Kan	Nse4	(Nse1_RBS_Nse3)
	pSG5104	bacteria	Kan	(Smc6-TS-3C-Nse4)	(Nse2_RBS_Smc5)	(Nse1_RBS_Nse3)
	pSG5422	bacteria	Amp	Smc6(N643C)-3C-TS	Smc5(N526C)	Nse2
	pSG5513	bacteria	Kan	Smc6(R135A;K200A;K201A)-3C-TS	Smc5(N526C)	(Nse1_RBS_Nse3_RBS_Nse4_RBS_Nse2)
	pSG5908	bacteria	Kan	Smc6-3C-TS	Smc5(N526C)	(Nse1_RBS_Nse3_RBS_Nse4_RBS_Nse2)
	pSG6092	bacteria	Kan	Nse4(S319C)	(Nse1_RBS_Nse3)
	pSG6096	bacteria	Kan	Smc6(R135A;K200A;K201A)-3C-TS	Smc5(K89A;R139A;R143A)	(Nse1_RBS_Nse3_RBS_Nse4_RBS_Nse2)
	pSG6104	bacteria	Kan	Smc6(N643C)-3C-TS	Smc5(N526C;N975C)	(Nse1_RBS_Nse3_RBS_Nse4_RBS_Nse2)
	pSG6173	bacteria	Amp	Smc6(R952C)-3C-TS	(Nse2_RBS_Smc5)
	pSG6174	bacteria	Kan	Nse4(N82C)	(Nse1_RBS_Nse3)
	pSG6184	bacteria	Amp	Smc6-3C-TS	Smc5(G1054C)	Nse2
	pSG6200	bacteria	Amp	Smc6(N643C;R952C)-3C-TS	Smc5(N526C;G1054C)	Nse2
	pSG6201	bacteria	Amp	Smc6(R952C)-3C-TS	Smc5(N526C;G1054C)	Nse2
	pSG6202	bacteria	Kan	Nse4(N82C;S319C)	(Nse1_RBS_Nse3)
	pSG6203	bacteria	Amp	Smc6(R952C;S1020R)-3C-TS	Smc5(S987R)	Nse2
	pSG6230	bacteria	Kan	(Smc6(R952C)-TS-3C-Nse4(N82C))	(Nse2_RBS_Smc5)	(Nse1_RBS_Nse3)
	pSG6323	bacteria	Amp	Smc6(R952C)-3C-TS	Smc5(N975C;G1054C)	Nse2
	pSG6336	bacteria	Amp	Smc6(R952C;E1048Q)-3C-TS	Smc5(E1015Q)	Nse2
	pSG6358	bacteria	Kan	(Smc6(N643C)-TS-3C-Nse4(S319C))	Smc5(N526C;G1054C)	(Nse2_RBS_Nse1_RBS_Nse3)
	pSG6360	bacteria	Kan	(Smc6(N643C;R952C)-TS-3C-Nse4(N82C;S319C))	Smc5(N526C;G1054C)	(Nse2_RBS_Nse1_RBS_Nse3)
	pSG6386	bacteria	Kan	Smc6(E394C)-3C-TS	Smc5(K354C)	(Nse1_RBS_Nse3_RBS_Nse4_RBS_Nse2)
	pSG6387	bacteria	Kan	Smc6(V462C)-3C-TS	Smc5(N427C)	(Nse1_RBS_Nse3_RBS_Nse4_RBS_Nse2)
	pSG6388	bacteria	Amp	Smc6(N643C;R952C;R135A;K200A;K201A)-3C-TS	Smc5(N526C;G1054C)	Nse2
	pSG6393	bacteria	Amp	Smc6(N643C;R952C;R135A;K200A;K201A)-3C-TS	Smc5(N526C;G1054C;K89A;R139A;R143A)	(Nse1_RBS_Nse3_RBS_Nse4_RBS_Nse2)
	pSG6418	bacteria	Kan	Nse4(N82C;S319C;R65E)	(Nse1_RBS_Nse3)
	pSG6441	bacteria	Kan	Nse4(N82C;S319C;R65A)	(Nse1_RBS_Nse3)
	pSG6487		Amp	Smc6(hinge-Spy-Catcher)-3C-TS	Smc5(hinge-Spy-tag)	(Nse1_RBS_Nse3_RBS_Nse4_RBS_Nse2)
	pSG6505		Amp	Smc6(R135A;K200A;K201A;R952C)-3C-TS	Smc5(K89A;R139A;R143A)	Nse2
	pSG6705		Kan	Nse4	Nse3(N63C;K295C)	Nse1
	pSG6743		Amp	Smc6(E275C;N643C)-3C-TS	Smc5(L225C;N526C)	Nse2
	pSG6858		Amp	Smc6(E275C)-3C-TS	Smc5(L225C;N975C)	Nse2
	pSG6861		Amp	Smc6-3C-TS	Smc5(L225C)	Nse2
	pSG6862		Amp	Smc6(E275C)-3C-TS	Smc5	Nse2

## Sheet: Table S2
Expression plasmids used for expression of protein complexes used in this study
complex	plasmid(s)	used in Fig(s)
Nse6/Nse5	pSG4864 (Amp)	1,2,3,4,S2,S3,S8
wt hexamer	pSG5908 (Kan)	1,3,4,S2,S4,S7,S8
hexamer for hinge XL	pSG5422 (Amp) + pSG4958 (Kan)	1,S2
hexamer for Smc5/Nse4 XL	pSG6184 (Amp) + pSG6092 (Kan)	1,S2
hexamer for Smc6/Nse4 XL	pSG6173 (Amp) + pSG6174 (Kan)	1,S2,S8
hexamer with Smc5(G1054C)	pSG6184 (Amp) + pSG4958 (Kan)	S8
hexamer for 6/4 XL (SR/SR heads)	pSG6203 (Amp) + pSG6174 (Kan)	S8
hexamer for 6/4 XL (EQ/EQ heads)	pSG6336 (Amp) + pSG6174 (Kan)	S8
5C hexamer (hinge XL + Smc6/Nse4 XL)	pSG6200 (Amp) + pSG6174 (Kan)	1,2,S4
5C hexamer (hinge XL + Smc5/Nse4 XL)	pSG6200 (Amp) + pSG6092 (Kan)	1,2,S4
5C hexamer (Smc6/Nse4 XL + Smc5/Nse4 XL)	pSG6201 (Amp) + pSG6202 (Kan)	1,2,S4
hexamer for Smc6(V462C)/Smc5(N427C) XL	pSG6387 (Kan)	S7
hexamer for Smc6(E394C)/Smc5(K354C) XL	pSG6386 (Kan)	S7
hexamer for S/K XL	pSG6200 (Amp) + pSG6202 (Kan)	1,3,4,S2,S6,S9
hexamer for S XL	pSG6104 (Kan)	2
hexamer for K XL	pSG6323 (Amp) + pSG6202 (Kan)	2
hexamer for S(up) XL	pSG6743 (Amp) + pSG6705 (Kan)	2
hexamer for S(lo) XL	pSG6858 (Amp) + pSG6705 (Kan)	2
hexamer for Smc6/Nse3 XL	pSG6862 (Amp) + pSG6705 (Kan)	S4
hexamer for Smc5/Nse3 XL	pSG6861 (Amp) + pSG6705 (Kan)	S4
hexamer with Smc6(R135A;K200A;K201A)/Smc5(wt)	pSG5513 (Kan)	3
hexamer with Smc6(R135A;K200A;K201A)/Smc5(K89A;R139A;R143A)	pSG6096 (Kan)	3
hexamer for S/K XL with Smc6(R135A;K200A;K201A)/Smc5(wt)	pSG6388 (Amp) + pSG6202 (Kan)	3
hexamer for S/K XL with Smc6(R135A;K200A;K201A)/Smc5(K89A;R139A;R143A)	pSG6393 (Amp) + pSG6202 (Kan)	3
hexamer for Smc6/Nse4 XL with Smc6(3A)/Smc5(3A)	pSG6505 (Amp) + pSG6174 (Kan)	S8
hexamer for S/K XL with Nse4(R65A)	pSG6200 (Amp) + pSG6441 (Kan)	S6
hexamer for S/K XL with Nse4(R65E)	pSG6200 (Amp) + pSG6418 (Kan)	S6
hexamer with 'open kleisin'	pSG4760 (Amp) + pSG4670 (Kan)	4
hexamer with 6/4 fusion	pSG5104 (Kan)	4
hexamer with 6/4 fusion; for Smc5/Nse4 XL + hingeXL	pSG6358 (Kan)	4,S8
hexamer with 6/4 fusion; for Smc6/Nse4 XL	pSG6230 (Kan)	4,S8
hexamer with 6/4 fusion; for S/K XL	pSG6360 (Kan)	4,S8
hexamer for Spy-tag/Spy-Catcher hinge fusion	pSG6487 (Amp)	S9

## Sheet: Table S3
Yeast plasmids used in this study
plasmid ID		resistance	name
pSG5720	yeast	Chl	pCEN(TRP)
pSG5722	yeast	Chl	pCEN(URA)
pSG5864	yeast	Chl	pCEN(URA)_SMC6
pSG5736		Chl	pCEN(TRP)_Flag-SMC6
pSG5738		Chl	pCEN(TRP)_Flag-smc6(R135A)
pSG5739		Chl	pCEN(TRP)_Flag-smc6(K200A;K201A)
pSG5740		Chl	pCEN(TRP)_Flag-smc6(R135A;K200A;K201A)
pSG5741		Chl	pCEN(TRP)_Flag-smc6(R135E)
pSG5742		Chl	pCEN(TRP)_Flag-smc6(K200E;K201E)
pSG5743		Chl	pCEN(TRP)_Flag-smc6(R135E;K200E;K201E)
pSG5823		Chl	pCEN(URA)_SMC5
pSG5855		Chl	pCEN(TRP)_Flag-SMC5
pSG5857		Chl	pCEN(TRP)_Flag-smc5(K89A)
pSG5858		Chl	pCEN(TRP)_Flag-smc5(R139A;R143A)
pSG5859		Chl	pCEN(TRP)_Flag-smc5(K89A;R139A;R143A)
pSG5860		Chl	pCEN(TRP)_Flag-smc5(K89E)
pSG5861		Chl	pCEN(TRP)_Flag-smc5(R139E;R143E)
pSG5862		Chl	pCEN(TRP)_Flag-smc5(K89E;R139E;R143E)
pSG5907		Chl	pCEN(URA)_SMC6_SMC5
pSG6038		Chl	pCEN(TRP)_Flag-SMC6_Flag-SMC5
pSG6039		Chl	pCEN(TRP)_Flag-SMC6_Flag-smc5(K89A;R139A;R143A)
pSG6040		Chl	pCEN(TRP)_Flag-smc6(R135A)_Flag-smc5(K89A;R139A;R143A)
pSG6041		Chl	pCEN(TRP)_Flag-smc6(K200A;K201A)_Flag-smc5(K89A;R139A;R143A)
pSG6042		Chl	pCEN(TRP)_Flag-smc6(R135A;K200A;K201A)_Flag-smc5(K89A;R139A;R143A)
pSG5824		Chl	pCEN(URA)_NSE4
pSG5873		Chl	pCEN(TRP)_NSE4-HALO
pSG6195		Chl	pCEN(URA)_nse4(R65A)-HALO
pSG6196		Chl	pCEN(URA)_nse4(R65E)-HALO
pSG6148		Chl	pCEN(URA)_SMC6_NSE4
pSG6420		Chl	pCEN(TRP)_Flag-SMC6_NSE4-HALO
pSG6433		Chl	pCEN(TRP)_Flag-SMC6_nse4(R65A)-HALO
pSG6434		Chl	pCEN(TRP)_Flag-smc6(R135A)_nse4(R65A)-HALO
pSG6436		Chl	pCEN(TRP)_Flag-smc6(K200A;K201A)_nse4(R65A)-HALO
pSG6435		Chl	pCEN(TRP)_Flag-smc6(R135A;K200A;K201A)_nse4(R65A)-HALO
pSG6421		Chl	pCEN(TRP)_Flag-SMC6_nse4(R65E)-HALO
pSG6422		Chl	pCEN(TRP)_Flag-smc6(R135A)_nse4(R65E)-HALO
pSG6423		Chl	pCEN(TRP)_Flag-smc6(K200A;K201A)_nse4(R65E)-HALO
pSG6424		Chl	pCEN(TRP)_Flag-smc6(R135A;K200A;K201A)_nse4(R65E)-HALO
pSG6779		Chl	pCEN(TRP)_Flag-smc6(K129A;K140A)
pSG6780		Chl	pCEN(TRP)_Flag-smc6(K129A;K140A;K200A;K201A)
pSG6781		Chl	pCEN(TRP)_Flag-smc5(K145A;R146A;R147A)
pSG6782		Chl	pCEN(TRP)_Flag-smc5(K89A;K145A;R146A;R147A)

## Sheet: Table S4
Yeast strains used in this study
strain ID	genotype	source
YSG0237	MATa/alpha, ade2-1, trp1-1, can1-100, leu2-3,112, his3-11,15, ura3, GAL, psi+	this study
YSG0284	W303 MATa smc6::KanMx pCEN(URA)_Flag-Smc6(wt)	this study
YSG0325	W303 MATa smc5::KanMx pCEN(URA)_SMC5(wt)	this study
YSG0327	W303 MATa nse4::KanMx pCEN(URA)_NSE4(wt)	this study
YSG0369	W303 MATa smc5::KanMx smc6::HIS pCEN(URA)_SMC6_SMC5	this study
YSG0421	W303 MATa smc6::KanMx nse4::LEU pCEN(URA)_SMC6(wt)_NSE4(wt)	this study
YSG0300	W303 MATa smc6::KanMx pCEN(URA)_Flag-SMC6(wt) pCEN(TRP)_Flag-SMC6(wt)	this study
YSG0301	W303 MATa smc6::KanMx pCEN(URA)_Flag-SMC6(wt) pCEN(TRP)_empty	this study
YSG0303	W303 MATa smc6::KanMx pCEN(URA)_Flag-SMC6(wt) pCEN(TRP)_Flag-SMC6(R135A)	this study
YSG0304	W303 MATa smc6::KanMx pCEN(URA)_Flag-SMC6(wt) pCEN(TRP)_Flag-SMC6(K200A_K201A)	this study
YSG0305	W303 MATa smc6::KanMx pCEN(URA)_Flag-SMC6(wt) pCEN(TRP)_Flag-SMC6(R135A_K200A_K201A)	this study
YSG0306	W303 MATa smc6::KanMx pCEN(URA)_Flag-SMC6(wt) pCEN(TRP)_Flag-SMC6(R135E)	this study
YSG0307	W303 MATa smc6::KanMx pCEN(URA)_Flag-SMC6(wt) pCEN(TRP)_Flag-SMC6(K200E_K201E)	this study
YSG0323	W303 MATa smc6::KanMx pCEN(URA)_Flag-SMC6(wt) pCEN(TRP)_Flag-SMC6(R135E_K200E_K201E)	this study
YSG0336	W303 MATa smc5::KanMx pCEN(URA)_SMC5(wt) pCEN(TRP)_Flag-SMC5(wt)	this study
YSG0335	W303 MATa smc5::KanMx pCEN(URA)_SMC5(wt) pCEN(TRP)_empty	this study
YSG0341	W303 MATa smc5::KanMx pCEN(URA)_SMC5(wt) pCEN(TRP)_Flag-SMC5(K89A)	this study
YSG0342	W303 MATa smc5::KanMx pCEN(URA)_SMC5(wt) pCEN(TRP)_Flag-SMC5(R139A;R143A)	this study
YSG0343	W303 MATa smc5::KanMx pCEN(URA)_SMC5(wt) pCEN(TRP)_Flag-SMC5(K89A;R139A;R143A)	this study
YSG0344	W303 MATa smc5::KanMx pCEN(URA)_SMC5(wt) pCEN(TRP)_Flag-SMC5(K89E)	this study
YSG0345	W303 MATa smc5::KanMx pCEN(URA)_SMC5(wt) pCEN(TRP)_Flag-SMC5(R139E;R143E)	this study
YSG0346	W303 MATa smc5::KanMx pCEN(URA)_SMC5(wt) pCEN(TRP)_Flag-SMC5(K89E;R139E;R143E)	this study
YSG0333	W303 MATa nse4::KanMx pCEN(URA)_NSE4(wt) pCEN(TRP)_NSE4(wt)-HALO	this study
YSG0329	W303 MATa nse4::KanMx pCEN(URA)_NSE4(wt) pCEN(TRP)_empty	this study
YSG0407	W303 MATa nse4::KanMx pCEN(URA)_NSE4(wt) pCEN(TRP)_nse4(R65A)-HALO	this study
YSG0408	W303 MATa nse4::KanMx pCEN(URA)_NSE4(wt) pCEN(TRP)_nse4(R65E)-HALO	this study
YSG0370	W303 MATa smc5::KanMx smc6::HIS pCEN(URA)_SMC6_SMC5 pCEN(TRP)_Flag-SMC6(wt)_Flag-SMC5(wt)	this study
YSG0371	W303 MATa smc5::KanMx smc6::HIS pCEN(URA)_SMC6_SMC5 pCEN(TRP)_Flag-SMC6(wt)_Flag-SMC5(K89A;R139A;R143A)	this study
YSG0372	W303 MATa smc5::KanMx smc6::HIS pCEN(URA)_SMC6_SMC5 pCEN(TRP)_Flag-SMC6(R135A)_Flag-SMC5(K89A;R139A;R143A)	this study
YSG0373	W303 MATa smc5::KanMx smc6::HIS pCEN(URA)_SMC6_SMC5 pCEN(TRP)_Flag-SMC6(K200A;K201A)_Flag-SMC5(K89A;R139A;R143A)	this study
YSG0374	W303 MATa smc5::KanMx smc6::HIS pCEN(URA)_SMC6_SMC5 pCEN(TRP)_Flag-SMC6(R135A;K200A;K201A)_Flag-SMC5(K89A;R139A;R143A)	this study
YSG0422	W303 MATa smc6::KanMx nse4::LEU pCEN(URA)_SMC6(wt)_NSE4(wt) pCEN(TRP)_Flag-SMC6(wt)_NSE4(wt)-HALO	this study
YSG0430	W303 MATa smc6::KanMx nse4::LEU pCEN(URA)_SMC6(wt)_NSE4(wt) pCEN(TRP)_Flag-SMC6(wt)_nse4(R65A)-HALO	this study
YSG0431	W303 MATa smc6::KanMx nse4::LEU pCEN(URA)_SMC6(wt)_NSE4(wt) pCEN(TRP)_Flag-SMC6(R135A)_nse4(R65A)-HALO	this study
YSG0432	W303 MATa smc6::KanMx nse4::LEU pCEN(URA)_SMC6(wt)_NSE4(wt) pCEN(TRP)_Flag-SMC6(K200A;K201A)_nse4(R65A)-HALO	this study
YSG0433	W303 MATa smc6::KanMx nse4::LEU pCEN(URA)_SMC6(wt)_NSE4(wt) pCEN(TRP)_Flag-smc6(R135A;K200A;K201A)_nse4(R65A)-HALO	this study
YSG0423	W303 MATa smc6::KanMx nse4::LEU pCEN(URA)_SMC6(wt)_NSE4(wt) pCEN(TRP)_Flag-SMC6(wt)_nse4(R65E)-HALO	this study
YSG0424	W303 MATa smc6::KanMx nse4::LEU pCEN(URA)_SMC6(wt)_NSE4(wt) pCEN(TRP)_Flag-smc6(R135A)_nse4(R65E)-HALO	this study
YSG0425	W303 MATa smc6::KanMx nse4::LEU pCEN(URA)_SMC6(wt)_NSE4(wt) pCEN(TRP)_Flag-smc6(K200A;K201A)_nse4(R65E)-HALO	this study
YSG0426	W303 MATa smc6::KanMx nse4::LEU pCEN(URA)_SMC6(wt)_NSE4(wt) pCEN(TRP)_Flag-smc6(R135A;K200A;K201A)_nse4(R65E)-HALO	this study
K23664	W303 MATa Scc1-PK9::KanMX smc1(G22C,K639C)::NatMX4, smc3(E570C,S1043C)::ADE2 2.3 kb Trp1-ARS1-Cen4 plasmid	Srinivasan et al, 2018
K23884	W303 MATa scc1(A547C)-PK6::KanMX smc3(E570C, S1043C)::ADE2 smc1(G22C,K639C)::NatMX 2.3 kb Trp1-ARS1-Cen4 plasmid	Srinivasan et al, 2018
YSG0497	W303 MATa smc6(N643C;R952C)-Pk6::URA3 smc5(N526C;G1054C)::HPH nse4(N82C;S319C)::KanMx 2.3 kb Trp1-ARS1-Cen4 plasmid	this study
YSG0498	W303 MATalpha smc6(N643C;R952C)-Pk6::URA3 smc5(N526C;G1054C)::HPH nse4(S319C)::KanMx 2.3 kb Trp1-ARS1-Cen4 plasmid	this study
